# Supplementary material for: Co-targeting the tumor endothelium and P-selectin-expressing glioblastoma cells leads to a remarkable therapeutic outcome
Source: eLife. 2017 Oct 4;6:e25281. doi: 10.7554/eLife.25281 (PMC5644959; doi:10.7554/eLife.25281)
Supplement: Figure 4—source data 1. [file elife-25281-fig4-data1.xlsx]

## Sheet: U251
		U251
	dPGS-PTX										dPGS-PTX
	Drug Conc.(nM)	1000	100	10	1	0.1	0.01	0.001	Positive		1000	100	10	1	0.1	0.01	0.001	Positive
		923	2252	9153	9502	9044	8882	9448	9222		10.4938	25.6035	104.063	108.03	102.823	100.982	107.417	104.847
		657	1790	8420	9309	9265	9199	9422	8726		7.46959	20.3509	95.729	105.836	105.336	104.586	107.121	99.2079
		691	2099	9127	9080	8330	9086	9235	8439		7.85614	23.864	103.767	103.233	94.7057	103.301	104.995	95.945
	avarage	757	2047	8900	9297	8879.67	9055.67	9368.33	8795.67		8.60651	23.2728	101.186	105.7	100.955	102.956	106.511	100
	sd	144.762	235.349	415.895	211.256	488.682	160.662	116.2	396.122		1.64583	2.67573	4.72841	2.40182	5.55594	1.82661	1.3211	4.5036
	dPG-PTX										dPG-PTX
	Drug Conc.(nM)	1000	100	10	1	0.1	0.01	0.001	Positive		10000	1000	100	10	1	0.1	0.001	Positive
		1168	2131	7686	8967	8961	9099	10273	9042		13.2818	24.2324	87.4005	101.967	101.899	103.468	116.818	102.82
		1313	1953	7056	8772	8694	8516	8397	8660		14.9306	22.2083	80.2365	99.7498	98.8629	96.8388	95.4856	98.4762
		1378	1813	7456	8749	8641	8430	8686	8680		15.6698	20.6163	84.7851	99.4883	98.2602	95.8608	98.7719	98.7037
	avarage	1286.33	1965.67	7399.33	8829.33	8765.33	8681.67	9118.67	8794		14.6274	22.3524	84.1407	100.402	99.674	98.7226	103.692	100
	sd	107.51	159.378	318.8	119.776	171.512	363.97	1010.07	215.007		1.22253	1.81235	3.6252	1.36202	1.95033	4.13885	11.4859	2.44493
	PTX										PTX
	Drug Conc.(nM)	1000	100	10	1	0.1	0.01	0.001	Positive		1000	100	10	1	0.1	0.01	0.001	Positive
		1307	1604	8283	8283	8808	9042	9063	8934		14.854	18.2293	94.1357	94.1357	100.102	102.762	103	101.534
		1366	1594	8536	8536	9187	9057	8916	8895		15.5245	18.1157	97.011	97.011	104.41	102.932	101.33	101.091
		1392	1813	8568	8568	8779	8963	8539	8568		15.82	20.6046	97.3747	97.3747	99.7727	101.864	97.0451	97.3747
	avarage	1355	1670.33	8462.33	8462.33	8924.67	9020.67	8839.33	8799		15.3995	18.9832	96.1738	96.1738	101.428	102.519	100.458	100
	sd	43.5546	123.654	156.129	156.129	227.65	50.5008	270.282	201		0.494994	1.40532	1.7744	1.7744	2.58722	0.573938	3.07173	2.28435

## Sheet: HUVEC
		HUVEC
	cells no.(coulter count)										Growth (% of control)
	dPGS-PTX										dPGS-PTX
	Drug Conc.(nM)	1000	100	10	1	0.1	0.01	0.001	Positive		1000	100	10	1	0.1	0.01	0.001	Positive
		157	789	2842	4359	4277	4049	3996	4093		3.83363	19.2658	69.3961	106.438	104.436	98.8686	97.5745	99.943
		176	636	1471	3639	4182	3977	6035	4085		4.29757	15.5299	35.9189	88.8572	102.116	97.1105	147.363	99.7477
		192	349	1452	3489	4138	4288	3962	4108		4.68826	8.52189	35.455	85.1945	101.042	104.705	96.7443	100.309
	avarage	175	591.333	1921.67	3829	4199	4104.67	4664.33	4095.33		4.27316	14.4392	46.9233	93.4967	102.531	100.228	113.894	100
	sd	17.5214	223.375	797.089	465.081	71.0422	162.802	1187.15	11.6762		0.427839	5.45438	19.4633	11.3564	1.73471	3.97529	28.988	0.28511
	dPG-PTX										dPG-PTX
	Drug Conc.(nM)	1000	100	10	1	0.1	0.01	0.001	Positive		1000	100	10	1	0.1	0.01	0.001	Positive
		305	902	2058	2838	4777	4204	4108	4340		7.29142	21.5635	49.1991	67.846	114.2	100.502	98.207	103.753
		308	625	2143	4144	4574	4383	4384	3811		7.36314	14.9414	51.2312	99.0677	109.347	104.781	104.805	91.1069
		251	480	1983	4152	4267	4601	4439	4398		6.00048	11.475	47.4062	99.2589	102.008	109.993	106.12	105.14
	avarage	288	669	2061.33	3711.33	4539.33	4396	4310.33	4183		6.88501	15.9933	49.2788	88.7242	108.519	105.092	103.044	100
	sd	32.078	214.413	80.0521	756.339	256.761	198.819	177.371	323.464		0.766867	5.12582	1.91375	18.0813	6.13821	4.75302	4.24027	7.73282
	PTX										PTX
	Drug Conc.(nM)	1000	100	10	1	0.1	0.01	0.001	Positive		1000	100	10	1	0.1	0.01	0.001	Positive
		188	594	858	2890	4278	4312	4610	4601		4.31391	13.6301	19.6879	66.3148	98.1643	98.9445	105.782	105.576
		184	475	781	2595	4312	4595	4845	4195		4.22212	10.8995	17.9211	59.5457	98.9445	105.438	111.175	96.2598
		246	341	802	2980	4202	4446	4056	4278		5.64479	7.82469	18.4029	68.38	96.4204	102.019	93.0702	98.1643
	avarage	206	470	813.667	2821.67	4264	4451	4503.67	4358		4.72694	10.7848	18.6706	64.7468	97.843	102.134	103.343	100
	sd	34.6987	126.574	39.8037	201.391	56.3205	141.566	405.105	214.497		0.796207	2.90441	0.913348	4.62118	1.29235	3.24842	9.29567	4.92192

## Sheet: U87
	U87
	cells no.(coulter count)										Growth (% of control)
	dPGS-PTX										dPGS-PTX
	nM	1000	100	10	1	0.1	0.01	0.001	Positive		1000	100	10	1	0.1	0.01	0.001
		343	598	1868	2686	3394	3422	2708	3862		10.5398	18.3755	57.4004	82.5361	104.292	105.152	83.2121
		266	572	1918	2909	3370	3068	3051	2878		8.17372	17.5766	58.9368	89.3885	103.554	94.2743	93.7519
		271	473	1769	2925	3329	2819	3311	3023		8.32736	14.5345	54.3583	89.8802	102.294	86.623	101.741
	Average	293.333	547.667	1851.67	2840	3364.33	3103	3023.33	3254.33		9.01362	16.8288	56.8985	87.2683	103.38	95.3498	92.9018
	SD	43.0852	65.9571	75.831	133.608	32.8684	303.02	302.451	531.225		1.32393	2.02675	2.33015	4.10553	1.00999	9.31127	9.29378
	dPG-PTX										dPG-PTX
		1000	100	10	1	0.1	0.01	0.001	Positive		1000	100	10	1	0.1	0.01	0.001
		475	648	2328	6812	7476	7340	7223	2942		15.038	20.515	32.3513	94.6637	103.891	102.001	100.375
		478	674	2439	6554	7286	7115	7169	3347		15.133	21.3381	33.8938	91.0784	101.251	98.8744	99.6248
		595	617	2531	6923	7109	7359	7196	3187		18.8371	19.5336	35.1723	96.2062	98.791	102.265	100
	Average	516	646.333	2432.67	6763	7290.33	7271.33	7196	3158.67		16.336	20.4622	33.8058	93.9828	101.311	101.047	100
	SD	68.4324	28.5365	101.648	189.317	183.538	135.722	27	203.981		2.1665	0.903436	1.41256	2.63087	2.55056	1.88607	0.375208
	PTX										PTX
	nM	1000	100	10	1	0.1	0.01	0.001	Positive		1000	100	10	1	0.1	0.01	0.001
		454	610	1393	3350	3768	3358	3467	3075		13.5725	18.2362	41.6442	100.149	112.646	100.389	103.647
		520	556	1390	3425	3498	3867	3683	3718		15.5456	16.6218	41.5546	102.392	104.574	115.605	110.105
		498	547	1407	3591	3735	3508	3887	3242		14.8879	16.3528	42.0628	107.354	111.659	104.873	116.203
	Average	490.667	571	1396.67	3455.33	3667	3577.67	3679	3345		14.6687	17.0703	41.7539	103.298	109.626	106.956	109.985
	SD	33.6056	34.0735	9.07377	123.33	147.285	261.554	210.029	333.645		1.00465	1.01864	0.271264	3.687	4.40315	7.81924	6.27888
