# Supplementary material for: Co-targeting the tumor endothelium and P-selectin-expressing glioblastoma cells leads to a remarkable therapeutic outcome
Source: eLife. 2017 Oct 4;6:e25281. doi: 10.7554/eLife.25281 (PMC5644959; doi:10.7554/eLife.25281)
Supplement: Figure 4—figure supplement 1—source data 1. [file elife-25281-fig4-figsupp1-data1.xls]

## Sheet: PTX
Proliferation assay - Pulse and Chase- U-87 treated with PTX dendrimers- 30 min
PTX																			Average				Standard deviation
coulter										% of control								concentration (nM)	PTX 30min	dPGS-PTX 30 min	dPG-PTX 30 min		PTX 30min	dPGS-PTX 30 min	dPG-PTX 30 min
nM	1000	100	10	1	0.1	0.01	0.001	Positive		1000	100	10	1	0.1	0.01	0.001		0.001	93.8452	100.484	98.3491		2.82691	5.12695	2.65759
	1063	6903	13341	14779	13912	12856	13495	13921		7.56368	49.1177	94.9267	105.159	98.9896	91.4757	96.0225		0.01	99.7272	96.4268	109.956		7.32864	2.91693	8.39856
	1093	6927	14179	15912	14257	14824	13332	14437		7.77715	49.2885	100.889	113.22	101.444	105.479	94.8627		0.1	102.77	98.547	110.517		4.58953	2.83076	2.0833
	1104	7283	13753	15183	15161	14367	12740	13804		7.85541	51.8215	97.8583	108.033	107.877	102.227	90.6503		1	108.804	100.021	110.79		4.08579	4.33499	4.48057
Average	1086.67	7037.67	13757.7	15291.3	14443.3	14015.7	13189	14054		7.73208	50.0759	97.8915	108.804	102.77	99.7272	93.8452		10	97.8915	100.259	114.861		2.9815	2.92215	5.34551
SD	21.2211	212.804	419.019	574.216	645.012	1029.97	397.295	336.807		0.150997	1.51418	2.9815	4.08579	4.58953	7.32864	2.82691		100	50.0759	91.2629	104.116		1.51418	3.5867	11.4417
																		1000	7.73208	17.3698	54.2287		0.150997	1.6246	6.89428
dPG-PTX
										% of control
	1000	100	10	1	0.1	0.01	0.001	Positive		1000	100	10	1	0.1	0.01	0.001
	2303	12822	13805	14745	13785	13385	14181	13719		16.4035	91.327	98.3285	105.024	98.1861	95.337	101.007
	2311	13312	14548	13713	14256	14002	14788	15769		16.4605	94.8171	103.621	97.6733	101.541	99.7317	105.33
	2702	12305	13875	13670	13466	13227	13354	12631		19.2455	87.6445	98.8271	97.367	95.914	94.2116	95.1162
	2438.67	12813	14076	14042.7	13835.7	13538	14107.7	14039.7		17.3698	91.2629	100.259	100.021	98.547	96.4268	100.484
	228.088	503.56	410.26	608.618	397.43	409.528	719.807	1593.39		1.6246	3.5867	2.92215	4.33499	2.83076	2.91693	5.12695
dPG-OH-PTX
										% of control
	1000	100	10	1	0.1	0.01	0.001	Positive		1000	100	10	1	0.1	0.01	0.001
	6082	14762	15082	15138	14733	15245	12955	13584		46.2709	112.307	114.741	115.167	112.086	115.982	98.5596
	7676	14327	14403	14589	14631	14922	13262	13482		58.3978	108.998	109.576	110.991	111.31	113.524	100.895
	7626	11967	15808	13961	14216	13192	12565	12367		58.0174	91.043	120.265	106.213	108.153	100.363	95.5925
	7128	13685.3	15097.7	14562.7	14526.7	14453	12927.3	13144.3		54.2287	104.116	114.861	110.79	110.517	109.956	98.3491
	906.207	1503.93	702.631	588.942	273.836	1103.94	349.323	675.119		6.89428	11.4417	5.34551	4.48057	2.0833	8.39856	2.65759
