# Supplementary material for: Co-targeting the tumor endothelium and P-selectin-expressing glioblastoma cells leads to a remarkable therapeutic outcome
Source: eLife. 2017 Oct 4;6:e25281. doi: 10.7554/eLife.25281 (PMC5644959; doi:10.7554/eLife.25281)
Supplement: Figure 8—source data 1. [file elife-25281-fig8-data1.xlsx]

## Sheet: Kaplan-Meyer
	n=	5	8	6	5	4	5	8	8	5	5	6
	Days	PTX	TSP-1 PM	PTX+TSP-1 PM	dPGS-PTX	dPGS-PTX+TSP-1 PM	dPGS	dPG-PTX	dPG-PTX+TSP-1 PM	dPG	Saline	TMZ
	1	1	1	1	1	1	1	1	1	1	1	1
	2	1	1	1	1	1	1	1	1	1	1	1
	3	1	1	1	1	1	1	1	1	1	1	1
	4	1	1	1	1	1	1	1	1	1	1	1
	5	1	1	1	1	1	1	1	1	1	1	1
	5	1	1	1	1	1	1	1	1	1	1	1
	6	1	1	1	1	1	1	1	1	1	1	1
	7	1	1	1	1	1	1	1	1	1	1	1
	7	1	1	1	1	1	0.8	1	1	1	1	1
	8	1	1	1	1	1	0.8	1	1	1	1	1
	9	1	1	1	1	1	0.8	1	1	1	1	1
	10	1	1	1	1	1	0.8	1	1	1	1	1
	11	1	1	1	1	1	0.8	1	1	1	1	1
	11	1	1	1	1	1	0.8	1	1	1	1	1
	12	1	1	1	1	1	0.8	1	1	1	1	1
	13	1	1	1	1	1	0.8	1	1	1	1	1
	14	1	1	1	1	1	0.8	1	1	1	1	1
	14	1	0.625	1	1	1	0.6	1	1	1	1	1
	15	1	0.625	1	1	1	0.6	1	1	1	1	1
	16	1	0.625	1	1	1	0.6	1	1	1	1	1
	16	1	0.625	1	0.8	1	0.6	1	1	1	0.8	1
	17	1	0.625	1	0.8	1	0.6	1	1	1	0.8	1
	18	1	0.625	1	0.8	1	0.6	1	1	1	0.8	1
	19	1	0.625	1	0.8	1	0.6	1	1	1	0.8	1
	20	1	0.625	1	0.8	1	0.6	1	1	1	0.8	1
	21	1	0.625	1	0.8	1	0.6	1	1	1	0.8	1
	22	1	0.625	1	0.8	1	0.6	1	1	1	0.8	1
	22	0.8	0.625	0.833333	0.8	1	0.6	0.875	0.714286	0.6	0.2	1
	23	0.8	0.625	0.833333	0.8	1	0.6	0.875	0.714286	0.6	0.2	1
	24	0.8	0.625	0.833333	0.8	1	0.6	0.875	0.714286	0.6	0.2	1
	24	0.8	0.625	0.833333	0.8	1	0.6	0.875	0.714286	0.6	0.2	1
	25	0.8	0.625	0.833333	0.8	1	0.6	0.875	0.714286	0.6	0.2	1
	26	0.8	0.625	0.833333	0.8	1	0.6	0.875	0.714286	0.6	0.2	1
	26	0.8	0.5	0.666667	0.8	1	0.6	0.875	0.714286	0.4	0	1
	27	0.8	0.5	0.666667	0.8	1	0.6	0.875	0.714286	0.4		1
	28	0.8	0.5	0.666667	0.8	1	0.6	0.875	0.714286	0.4		1
	29	0.8	0.5	0.666667	0.8	1	0.6	0.875	0.714286	0.4		1
	30	0.8	0.5	0.666667	0.8	1	0.6	0.875	0.714286	0.4		1
	30	0.6	0.25	0.666667	0.4	1	0	0.625	0.714286	0		0.833333
	32	0.6	0.25	0.666667	0.4	1		0.625	0.714286			0.833333
	33	0.6	0.25	0.666667	0.4	1		0.625	0.714286			0.833333
	33	0.6	0.125	0	0.4	1		0.5	0.714286			0.5
	35	0.6	0.125		0.4	1		0.5	0.714286			0.5
	36	0.6	0.125		0.4	1		0.5	0.714286			0.5
	37	0.6	0.125		0.4	1		0.5	0.714286			0.5
	37	0.6	0		0.4	1		0.25	0.5			0.5
	38	0.6			0.4	1		0.25	0.5			0.5
	39	0.6			0.4	1		0.25	0.5			0.5
	40	0.6			0.4	1		0.25	0.5			0.5
	41	0.6			0.4	1		0.25	0.5			0.5
	41	0.4			0.4	1		0.25	0.5			0.5
	42	0.4			0.4	1		0.25	0.5			0.5
	43	0.4			0.4	1		0.25	0.5			0.5
	44	0.4			0.4	1		0.25	0.5			0.5
	44	0.2			0.4	1		0.125	0.5			0.333333
	45	0.2			0.4	1		0.125	0.5			0.333333
	46	0.2			0.4	1		0.125	0.5			0.333333
	47	0.2			0.4	1		0.125	0.5			0.333333
	47	0			0.4	1		0.125	0.25			0.333333
	48				0.4	1		0.125	0.25			0.333333
	49				0.4	1		0.125	0.25			0.333333
	50				0.4	1		0.125	0.25			0.333333
	51				0.4	1		0.125	0.25			0.333333
	52				0.4	1		0.125	0.25			0.333333
	52				0.4	1		0.125	0.25			0
	53				0.4	1		0.125	0.25
	54				0.4	1		0.125	0.25
	55				0.4	1		0.125	0.25
	56				0.4	1		0.125	0.25
	57				0.4	1		0.125	0.25
	58				0.4	1		0.125	0.25
	59				0.4	1		0.125	0.25
	60				0.4	1		0.125	0.25
	61				0.4	1		0.125	0.25
	62				0.4	1		0.125	0.25
	63				0.4	1		0.125	0.25
	64				0.4	1		0.125	0.25
	65				0.4	1		0.125	0.25
	66				0.4	1		0.125	0.25
	67				0.4	1		0.125	0.25
	68				0.4	1		0.125	0.25
	69				0.4	1		0.125	0.25
	70				0.4	1		0.125	0.25
	71				0.4	1		0.125	0.25
	72				0.4	1		0.125	0.25
	73				0.4	1		0.125	0.25
	74				0.4	1		0.125	0.25
	75				0.4	1		0.125	0.25
	76				0.4	1		0.125	0.25
	77				0.4	1		0.125	0.25
	78				0.4	1		0.125	0.25
	79				0.4	1		0.125	0.25
	80				0.4	1		0.125	0.25
	81				0.4	1		0.125	0.25
	82				0.4	1		0.125	0.25
	83				0.4	1		0.125	0.25
	84				0.4	1		0.125	0.25
	85				0.4	1		0.125	0.25
	86				0.4	1		0.125	0.25
	87				0.4	1		0.125	0.25
	88				0.4	1		0.125	0.25
	89				0.4	1		0.125	0.25
	90				0.4	1		0.125	0.25
	91				0.4	1		0.125	0.25
	92				0.4	1		0.125	0.25
	93				0.4	1		0.125	0.25
	94				0.4	1		0.125	0.25
	95				0.4	1		0.125	0.25
	96				0.4	1		0.125	0.25
	97				0.4	1		0.125	0.25
	98				0.4	1		0.125	0.25
	99				0.4	1		0.125	0.25
	100				0.4	1		0.125	0.25
	101				0.4	1		0.125	0.25
	102				0.4	1		0.125	0.25
	103				0.4	1		0.125	0.25
	104				0.4	1		0.125	0.25
	105				0.4	1		0.125	0.25
	106				0.4	1		0.125	0.25
	107				0.4	1		0.125	0.25
	108				0.4	1		0.125	0.25
	109				0.4	1		0.125	0.25
	110				0.4	1		0.125	0.25
	111				0.4	1		0.125	0.25
	112				0.4	1		0.125	0.25
	113				0.4	1		0.125	0.25
	114				0.4	1		0.125	0.25
	115				0.4	1		0.125	0.25
	116				0.4	1		0.125	0.25
	117				0.4	1		0.125	0.25
	118				0.4	1		0.125	0.25
	119				0.4	1		0.125	0.25
	120				0.4	1		0.125	0.25

## Sheet: For statistics
	Group	Time	Treatment	Status
	Saline	16	1	1
		22	1	1
		22	1	1
		22	1	1
		26	1	1
	TMZ	30	2	1
		33	2	1
		33	2	1
		44	2	1
		52	2	1
		52	2	1
	PTX	22	3	1
		30	3	1
		41	3	1
		44	3	1
		47	3	1
	TSP-1 PM	14	4	1
		14	4	1
		14	4	1
		26	4	1
		30	4	1
		30	4	1
		33	4	1
		37	4	1
	PTX+TSP-1 PM	22	5	1
		26	5	1
		33	5	1
		33	5	1
		33	5	1
		33	5	1
	dPG	22	6	1
		22	6	1
		26	6	1
		30	6	1
		30	6	1
	dPGs	7	7	1
		14	7	1
		30	7	1
		30	7	1
		30	7	1
	dPG-PTX	22	8	1
		30	8	1
		30	8	1
		33	8	1
		37	8	1
		37	8	1
		44	8	1
		120	8	0
	dPGs-PTX	26	9	1
		30	9	1
		30	9	1
		120	9	0
		120	9	0
	dPG-PTX+TSP-1 PM	22	10	1
		22	10	1
		37	10	1
		37	10	1
		47	10	1
		47	10	1
		120	10	0
		120	10	0
	dPGs-PTX+TSP-1 PM	120	11	0
		120	11	0
		120	11	0
		120	11	0
	* Log Rank test was performed using SPSS software
