# Supplementary material for: Co-targeting the tumor endothelium and P-selectin-expressing glioblastoma cells leads to a remarkable therapeutic outcome
Source: eLife. 2017 Oct 4;6:e25281. doi: 10.7554/eLife.25281 (PMC5644959; doi:10.7554/eLife.25281)
Supplement: Figure 8—source data 2. [file elife-25281-fig8-data2.xlsx]

## Sheet: mCherry signal
					Treament initiation
	Days following treatment initiation				0	4	7	11
	Days following tumor cells inoculation		0	17	23	27	30	34
	Date	Mouse no.	10.7.17	27.7	2.8	6.8	9.8	13.8
	Saline	1	0	0	2.45	1.15	17.31	55.04
		2	0	43	67.38	199.99	473.04	701.43
		3	0	4.3	23.26	97.48	272.98	663
	Average		0	15.7667	31.03	99.54	254.443	473.157
	SD		0	23.6826	33.155	99.436	228.43	362.609
	SEM		0	13.6731	19.1421	57.4094	131.884	209.352
	TSP-1 PM	1	0	3	13.22	1.92	79.66	84.23
		2	0	0	0.66	6.45	17.28	151.61
		3	0	73	138.51	208.18	621.97	702.14
		4	0	0	2.35	29.27	16.5	91.94
		5	0	0	0	0	0.347	25.63
		6	0	0	0	0	13.03	27.1
	Average		0	12.6667	25.79	40.97	124.798	180.442
	SD		0	29.5815	55.4527	82.6676	245.147	259.835
	SEM		0	12.0766	22.6385	33.7489	100.081	106.077
	dPG-PTX	1	0	41	98.1	117.3	248.77	329.95
		2	0	4.1	27.56	45.32	117.8	147.77
		3	0	4	7.3	22.62	85.8	215.94
		4	0	0	0	0	0	5.88
		5	0	0	0	8.89	11.94	140.2
	Average		0	9.82	26.592	38.826	92.862	167.948
	SD		0	21.3332	41.5355	47.0813	86.3485	92.0462
	SEM		0	8.70922	16.9568	19.2209	35.2516	37.5777
	dPGS-PTX	1	0	47	84.93	251.95	351.02	377.2
		2	0	1.2	0.2	0	0.258	3
		3	0	40.3	48.1	154	222.65	391.02
		4	0	0	0	0	0	24.5
		5	0	0	6.71	5.68	26.62	103.26
		6	0	0	0	0	0	29.71
			0	14.75	23.3233	68.605	100.091	154.782
			0	22.4907	35.5188	108.616	150.59	180.879
			0	9.18178	14.5005	44.3423	61.4782	73.8437
	dPG-PTX + TSP-1 PM	1	0	11.8	41.7	124.15	272.56	468.87
		2	0	37	57.03	123.79	348.19	699.98
		3	0	1.6	2.7	2.85	3.82	12.86
		4	0	0	0	0	0	33.31
		5	0	0	0	1.48	24.04	110.09
		6	0	0	0	0	0	21.12
			0	8.4	16.905	42.045	108.102	224.372
			0	14.7475	25.6278	63.4678	158.746	290.378
			0	6.02063	10.4625	25.9106	64.8079	118.546
	dPGS-PTX + TSP-1 PM	1	0	4	14.75	32.5	50.06	200.01
		2	0	0	14.41	23.53	97.98	200.8
		3	0	0	0	0	0	41.68
		4	0	33	50.6	87.48	125.3	304.8
		5	0	0	0	0	0	0.28
		6	0	0	0	0	0	0
		7	0	0	0	0	28.8	115.67
		8	0	0	0	0	0	0
			0	4.625	9.97	17.9387	37.7675	107.905
			0	11.5504	17.6892	30.9106	49.6049	116.617
			0	4.08367	6.25409	10.9286	17.538	41.2303

## Sheet: Treatment groups and dosing
GENERAL DATA
Treatment groups:						Dosing schedule:
1	Control					ABT-898 - daily
2	ABT-898 (100 mg/kg)					dPGS-PTX/dPG-OH-PTX - every other day
3	dPGS-PTX (15 mg/kg PTX equivalent)
4	dPG-OH-PTX (15 mg/kg PTX equivalent)
5	ABT-898 + dPGS-PTX
6	ABT-898 + dPG-OH-PTX
