# Supplementary material for: Co-targeting the tumor endothelium and P-selectin-expressing glioblastoma cells leads to a remarkable therapeutic outcome
Source: eLife. 2017 Oct 4;6:e25281. doi: 10.7554/eLife.25281 (PMC5644959; doi:10.7554/eLife.25281)
Supplement: Figure 8—figure supplement 1—source data 1. [file elife-25281-fig8-figsupp1-data1.xlsx]

## Sheet: Sheet1
	lower		above		close to borders
			WBC	RBC	HGB	Hematocrit	MCV	MCH	MCHC	Neutroph	Bands	Lymph	Monocytes	Eos	Basos	Platelets	Creatinine	Calc	Phos	Glucose	Urea	Cholesterol	TP	Alb	Glob	Total Bilirubin	Alk Phos	SGOT	SGPT	Na	K	Chlor	Neutr Abs	Bands Abs	Lymph Abs	Mono Abs	Eos Abs	Basos Abs
			10*3/µl	10*6/µl	g/dl	%	fL	pg	g/dl	%	%	%	%	%	%	10*3/µl	mg/dl	mg/dl	mg/dl	mg/dl	mg/dl	mg/dl	g/dl	g/dl	g/dl	mg/dl	IU/L	IU/L	IU/L	mmol/L	mmol/L	mmol/L	10*3/µl	10*3/µl	10*3/µl	10*3/µl	10*3/µl	10*3/µl
			3.2-12.7	7-10.1	11.8-14.9	36.7-46.8	42.2-59.2	13.8-18.4	31-34.7	7.-31	0-2	60-95	0-4	0-6	0-1	766-1654	0.1-0.4	8.3-10.9	5.2-13	46-237	28-76
PTX	15 - 303635	1	Clot	-	-	-	-	-	-	-	-	-	-	-	-	-	1.8	9.14	6	92	49.4	92	5.04	4	1.04	0.14	144	458	150	148	8	98	0	0	0	0	0	0
PTX	15 - 303636	2	6.58	9.8	14.2	46.1	47	14.5	30.8	19	0	79	1	1	0	1338		10.65	7.2	129	41.8	123	5.58	4.2	1.38	0.09	102	44	31	154	6.1	109	1.25	0	5.2	0.07	0.07	0
PTX	15 - 303637	3	4.98	10.11	14.6	47	46.5	14.4	31.1	27	0	73	0	0	0	1271	0.3	9.58	6.4	126	40.6	122	5.62	4.4	1.22	0.06	160	40	26	148	5.6	94	1.34	0	3.64	0	0	0
PTX	15 - 303638	4	2.45	9.24	13.3	42.2	45.7	14.4	31.5	36	0	64	0	0	0	904	0.2	10.8	6.4	118	34.6	112	5.32	3.8	1.52	0.06	102	96	36	156	5.2	98	0.88	0	1.57	0	0	0
PTX	15 - 303659	5	5.83	9.7	14	45.8	47.2	14.4	30.6	25	0	74	1	0	0	1159	1.8	9.24	7.2	129	45	117	5.16	3.9	1.26	0.03	105	57	30	150	5.7	90	1.46	0	4.31	0.06	0	0
TMZ	15 - 303639	6	4.6	9.51	13.7	44.8	47.1	14.4	30.6	3	0	97	0	0	0	1262	<0.2	9.82	8.2	134	43.4	122	5.58	4.4	1.18	0.12	130	50	26	152	5.6	96	0.14	0	4.46	0	0	0
TMZ	15 - 303640	7	2.16	9.07	13.3	42.2	46.5	14.7	31.5	20	0	79	0	1	0	476 Agregates	0.2	9.56	7.4	124	45.2	116	5.52	4.4	1.12	0.14	126	70	32	150	5.8	94	0.43	0	1.71	0	0.02	0
TMZ	15 - 303641	8	Clot	-	-	-	-	-	-	-	-	-	-	-	-	-	<0.2	9.63	7.8	129	41.1	129	5.31	4.5	0.81	0.6	123	57	30	153	6	90	0	0	0	0	0	0
TMZ	15 - 303642	9	3.12	9.64	13.9	46.5	48.2	14.4	29.9	18	0	82	0	0	0	1225	<0.2	10.06	8.2	124	41.6	123	5.38	4.2	1.18	0.06	114	88	30	154	6	96	0.56	0	2.56	0	0	0
Saline	15 - 303643	10	4.68	9.26	13.5	42.8	46.2	14.6	31.5	14	0	86	0	0	0	1123	0.24	9.66	8.4	118	46.6	114	5.44	4.4	1.04	0	116	52	44	154	5.8	98	0.66	0	4.02	0	0	0
Saline	15 - 303644	11	6.43	10.01	14.5	47.1	47.1	14.5	30.8	14	0	85	0	1	0	1382	0.2	10.05	7.8	114	41.7	123	5.88	4.5	1.33	0.09	135	51	42	156	6.3	93	0.9	0	5.47	0	0.06	0
dPG-OH	15 - 303645	12	9.5	9.37	13.4	43.1	46	14.3	31.1	3	0	97	0	0	0	1228	0.36	9.36	7.4	118	40.8	108	4.58	3.8	0.78	0.04	112	38	24	142	6	9	0.29	0	9.22	0	0	0
dPG-OH	15 - 303653	20	7.49	9.92	14.2	45.2	45.6	14.3	31.4	8	0	90	2	0	0	1288	0.2	9.68	7.6	102	38.6	132	5.46	4.6	0.86	0.04	108	54	23	146	5.8	92	0.6	0	6.74	0.15	0	0
dPG-OH	15 - 303654	21	5.25	8.36	12.2	39.7	47.5	14.6	30.7	27	0	73	0	0	0	914	0.44	9.87	8	139	44.3	126	5.37	4	1.37	0.07	117	89	41	154	5.8	112	1.42	0	3.83	0	0	0
dPG-OH-PTX+TSP-1 PM	15 - 303646	13	5.31	10.57	14.4	46.8	44.3	13.6	30.8	10	0	88	0	2	0	1229	0.36	9.64	7.7	130	40.1	124	5.61	4.2	1.41	0.07	117	43	24	156	5.3	111	0.53	0	4.67	0	0.11	0
dPG-OH-PTX+TSP-1 PM	15 - 303647	14	4.89	9.33	13	41.6	44.6	13.9	31.3	4	0	96	0	0	0	631	0.4	10.17	7.8	141	42.4	132	5.71	4	1.71	0.05	141	69	28	154	5.5	109	0.2	0	4.69	0	0	0
dPG-OH-PTX+TSP-1 PM	15 - 303648	15	2.04	10.24	14.3	45.8	44.7	14	31.2	29	0	71	0	0	0	1282	<0.2	9.42	6.8	114	43.6	128	5.92	4.6	1.32	0.08	104	46	28	152	5.8	96	0.59	0	1.45	0	0	0
dPG-OH-PTX+TSP-1 PM	15 - 303649	16	4.89	9.35	12.8	41.8	44.7	13.7	30.6	9	0	91	1	0	0	653 Agregates	0.22	9.14	7.8	108	41.4	116	5.2	4	1.2	0.06	114	70	26	144	5.4	90	0	0	0	0	0	0
dPGS-PTX+TSP-1 PM	15 - 303650	17	8.25	9.54	13.7	43.5	45.6	14.4	31.5	3	0	97	0	0	0	1087	0.18	10.06	8.4	128	38.6	130	5.42	4.2	1.22	0.1	118	100	82	156	6	100	0.25	0	8	0	0	0
dPGS-PTX+TSP-1 PM	15 - 303651	18	Clot	-	-	-	-	-	-	-	-	-	-	-	-	-	<0.2	9.66	8.4	130	40.8	134	5.38	4.2	1.18	0.08	124	68	24	152	5.6	96	0.4	0	0.45	0	0	0
dPGS-PTX+TSP-1 PM	15 - 303652	19	6.47	9.59	13.9	45	46.9	14.5	30.9	42	0	57	0	1	0	1114	<0.2	9.04	6.2	108	42.4	106	5.06	3.8	1.26	0.02	100	86	66	148	5.2	96	2.72	0	3.69	0	0.06	0
dPGS	15 - 303655	22	4.34	9.82	14.3	46.8	47.7	14.6	30.6	38	0	61	0	1	0	1338	0.35	9.85	8.4	144	44.2	116	5.35	3.6	1.75	0.05	144	54	31	154	5.9	109	1.65	0	2.65	0	0.04	0
dPGs	15 - 303656	23	6.42	9.65	14.1	44.9	46.5	14.6	31.4	16	0	84	0	0	0	1133	<0.2	9.76	8.4	148	39.6	132	5.64	4.2	1.44	0	142	96	80	148	5.2	92	1.03	0	5.39	0	0	0
PTX+TSP-1 PM	15 - 303657	24	5.05	9.67	14	43.7	45.2	14.5	32	3	0	97	0	0	0	461Agregates	.	0	0	0	0	0	0	0	0	0	0	0	0	0	0	0	0.15	0	4.9	0	0	0
PTX+TSP-1 PM	15 - 303658	25	5	9.64	14.3	44	45.6	14.8	32.5	8	0	92	0	0	0	811	0.24	10.12	9	156	27	112	5.42	4	1.42	0.06	136	52	26	156	6.6	98	0.4	0	4.6	0	0	0
Average	WBC	RBC	HGB	Hematocrit	MCV	MCH	MCHC	Neutroph	Bands	Lymph	Monocytes	Eos	Basos	Platelets	Creatinine	Calc	Phos	Glucose	Urea	Cholesterol	TP	Alb	Glob	Total Bilirubin	Alk Phos	SGOT	SGPT	Na	K	Chlor	Neutr Abs	Bands Abs	Lymph Abs	Mono Abs	Eos Abs	Basos Abs
Saline	5.555	9.635	14	44.95	46.65	14.55	31.15	14	0	85.5	0	0.5	0	1252.5	0.24	9.855	8.1	116	44.15	118.5	5.44	4.45	1.04	0.045	125.5	51.5	43	155	6.05	95.5	0.78	0	4.745	0	0.03	0
PTX	4.96	9.7125	14.025	45.275	46.6	14.425	31	26.75	0	72.5	0.5	0.25	0	1168	0.25	9.882	6.64	118.8	42.28	113.2	5.344	4.06	1.284	0.076	122.6	139	54.6	151.2	6.12	97.8	0.986	0	2.944	0.026	0.014	0
TMZ	3.29333	9.40667	13.6333	44.5	47.2667	14.5	30.6667	13.6667	0	86	0	0.333333	0	1243.5	0.2	9.7675	7.9	127.75	42.825	122.5	5.4475	4.375	1.0725	0.23	123.25	66.25	29.5	152.25	5.85	94	0.2825	0	2.1825	0	0.005	0
dPGS-PTX+TSP-1 PM	7.36	9.565	13.8	44.25	46.25	14.45	31.2	22.5	0	77	0	0.5	0	1100.5	0.18	9.58667	7.66667	122	40.6	123.333	5.28667	4.06667	1.22	0.0666667	114	84.6667	57.3333	152	5.6	97.3333	1.485	0	5.845	0	0.02	0
dPG-PTX+TSP-1 PM	4.2825	9.8725	13.625	44	44.575	13.8	30.975	14.3333	0	85	0.25	0.666667	0	1047.33	0.326667	9.5925	7.525	123.25	41.875	125	5.61	4.2	1.41	0.065	119	57	26.5	151.5	5.5	101.5	0.33	0	2.7025	0	0.0275	0
dPGS	5.38	9.735	14.2	45.85	47.1	14.6	31	27	0	72.5	0	0.5	0	1235.5	0.35	9.805	8.4	146	41.9	124	5.495	3.9	1.595	0.025	143	75	55.5	151	5.55	100.5	1.34	0	4.02	0	0.02	0
dPG	7.41333	9.21667	13.2667	42.6667	46.3667	14.4	31.0667	12.6667	0	86.6667	0.666667	0	0	1143.33	0.4	9.63667	7.66667	119.667	41.2333	122	5.13667	4.13333	1.00333	0.05	112.333	60.3333	29.3333	147.333	5.86667	71	0.77	0	6.59667	0.05	0	0
SEM	WBC	RBC	HGB	Hematocrit	MCV	MCH	MCHC	Neutroph	Bands	Lymph	Monocytes	Eos	Basos	Platelets	Creatinine	Calc	Phos	Glucose	Urea	Cholesterol	TP	Alb	Glob	Total Bilirubin	Alk Phos	SGOT	SGPT	Na	K	Chlor	Neutr Abs	Bands Abs	Lymph Abs	Mono Abs	Eos Abs	Basos Abs
Saline	1.04119	0.159609	0.216025	0.99415	0.332603	0.025	0.221265	5.85235	0	6.01387	0	0.288675	0	67.603	0.0388909	0.0829659	0.15	8.73689	1.51788	4.06971	0.0742181	0.201556	0.177975	0.0217945	6.38194	10.9345	10.6409	1.73205	0.227303	3.89444	0.211069	0	0.666501	0	0.015	0
PTX	0.89823	0.180064	0.271953	1.05623	0.334166	0.025	0.195789	3.52077	0	3.1225	0.288675	0.25	0	95.4315	0.0316228	0.352596	0.24	6.99571	2.4508	5.65155	0.113737	0.107703	0.0803492	0.0186011	12.2784	80.3617	23.9031	1.62481	0.491325	3.1686	0.26487	0	0.948549	0.016	0.014	0
TMZ	0.709679	0.172466	0.176383	1.25033	0.497773	0.1	0.463081	5.36449	0	5.56776	0	0.333333	0	15.1052	0	0.111906	0.191485	2.39357	0.933073	2.66145	0.0620987	0.0629153	0.0886355	0.124499	3.40037	8.3504	1.25831	0.853913	0.0957427	1.41421	0.128736	0	0.927185	0	0.005	0
dPGS-PTX+TSP-1 PM	0.89	0.025	0.1	0.75	0.65	0.05	0.3	19.5	0	20	0	0.5	0	13.5	0	0.296723	0.733333	7.02377	1.10151	8.74325	0.11392	0.133333	0.023094	0.024037	7.2111	9.26163	17.2948	2.3094	0.23094	1.33333	1.00837	0	1.75955	0	0.02	0
dPG-PTX+TSP-1 PM	0.754027	0.314759	0.42106	1.34412	0.0946485	0.0912871	0.165202	6.52559	0	6.38357	0.25	0.57735	0	180.764	0.0472582	0.217998	0.242813	7.5208	0.743163	3.41565	0.151162	0.141421	0.108858	0.00645497	7.84219	7.24569	0.957427	2.62996	0.108012	5.07445	0.139463	0	1.17946	0	0.0275	0
dPGS	0.557156	0.159609	0.216025	0.99415	0.332603	0.025	0.221265	5.85235	0	6.01387	0	0.288675	0	67.603	0.0388909	0.0829659	0.15	8.73689	1.51788	4.06971	0.0742181	0.201556	0.177975	0.0217945	6.38194	10.9345	10.6409	1.73205	0.227303	3.89444	0.211069	0	0.666501	0	0.015	0
dPG	1.22747	0.456813	0.581187	1.60243	0.578312	0.1	0.202759	7.31057	0	7.12585	0.666667	0	0	115.967	0.0326599	0.14881	0.176383	10.7134	1.65965	7.2111	0.279543	0.24037	0.184782	0.01	2.60342	15.0591	5.84047	3.52767	0.0666667	31.5331	0.337095	0	1.55761	0.05	0	0
																						To saline						To PTX					To TMZ
																						PTX	TMZ	dPGs-PTX+TSP-1 PM	dPG-PTX+TSP-1 PM	dPGs	dPG	TMZ	dPGS-PTX+TSP-1 PM	dPG-PTX+TSP-1 PM	dPGs	dPG	dPGS-PTX+TSP-1 PM	dPG-PTX+TSP-1 PM	dPGs	dPG
																					WBC	0.666782	0.296259	0.285062	0.36314	0.909633	0.305454	0.205244	0.153094	0.678311	0.782916	0.18279	0.0598356	0.384146	0.243236	0.0574607
																					Neutrophils	0.0362126	0.125666	0.738308	0.968735	0.447071	0.872094	0.117915	0.236027	0.236027	0.985736	0.0118468	0.886967	0.59993	0.599338	0.478354
																					Monocytes	0.18169	#DIV/0!	#DIV/0!	0.391002	#DIV/0!	0.42265	0.18169	0.53744	0.18169	0.18169	0.834504	#DIV/0!	0.391002	#DIV/0!	0.42265
																					Creatinine									0.381091		0.14994
																					Total bilirubin	0.614526	0.24125	0.721537	0.733822	0.743989	0.92997	0.305132	0.772974	0.60082	0.229855	0.266681	0.282432	0.277038	0.198356	0.244092
																					SGOT	0.587093	0.175412	0.0694868	0.503462	0.464198	0.616942	0.665148	0.16891	0.884544	0.593745	0.958657	0.20517	0.435438	0.751459	0.752391
