# Supplementary material for: Co-targeting the tumor endothelium and P-selectin-expressing glioblastoma cells leads to a remarkable therapeutic outcome
Source: eLife. 2017 Oct 4;6:e25281. doi: 10.7554/eLife.25281 (PMC5644959; doi:10.7554/eLife.25281)
Supplement: Figure 8—figure supplement 1—source data 2. [file elife-25281-fig8-figsupp1-data2.xls]

## Sheet: Study Results
Study Name:
Session_ID	Run_Num	Lane_Num	Subject_ID	Latency	Distance		Treatment	Latency (sec)								Change delta
PTX	1	1	1	14.1	17.6			1	2	3	4	Average latency (sec)	SEM	TTEST		1	2	3	4	Average delta	SEM	TTEST
	2	1	1	18.7	30		Saline	38.6	22.9			30.75	5.55079			34.3	7			20.65	9.65201
	3	1	1	16.1	22.5		PTX	18.7	21.4	15.9		18.6667	1.37508	0.359011		4.6	5.3	9.2		6.36667	1.23929	0.484337
	1	2	2	16.6	23.9		TMZ	30.2	23.4	71.3	20.2	36.275	11.8597	0.567971		8.4	17.7	30.1	11.7	16.975	4.77971	0.914024
	2	2	2	21.4	38.4		PTX+TSP-1 PM	32.4	24.9			28.65	2.65165	0.839208		15.3	9.7			12.5	1.9799	0.656856
	3	2	2	21.9	40		dPGS-PTX	18.9	180			99.45	56.9575	0.549779		7.3	21.8			14.55	5.12652	0.741315
	1	3	3	6.7	4.3		dPGS-PTX+TSP-1 PM	42.1	25.6	180		82.5667	42.391	0.401079		29.3	9.1	37.6		25.3333	7.32911	0.800939
	2	3	3	15.9	22		dPG-PTX	20.9	17.3	21.1		19.7667	1.06927	0.390725		14.5	7	6.7		9.4	2.20964	0.559181
	3	3	3	9.1	7.5		dPG-PTX+TSP-1 PM	14.8	20.2	18.4	22.6	19	1.64317	0.33855		8.8	9.1	2.9	9.9	7.675	1.60851	0.496274
PTX+TSP-1 PM	1	1	4	17.1	25.1		dPGS	60.6	25.6	26.1	9.8	30.525	10.7155	0.665619		49.4	7.9	12.1	4.3	18.425	10.4473	0.905345
	2	1	4	18.8	30.2		dPG	33.1	28.7	18.4	14.7	23.725	4.3055	0.70678		10.4	15.6	2.5	8	9.125	2.71888	0.560472
	3	1	4	32.4	72.7
	1	2	5	15.2	20.2
	2	2	5	24.9	49.4
	3	2	5	15.5	21
dPGS-PTX	1	1	6	11.6	12.1
	2	1	6	16.7	24.1
	3	1	6	18.9	30.6
	1	2	7	41.5	101.4
	2	2	7	180	0
	3	2	7	63.3	169.3
dPGS-PTX+TSP-1 PM	1	1	8	32.3	72.6
	2	1	8	42.1	103.2
	3	1	8	12.8	14.5
	1	2	9	16.5	23.6
	2	2	9	25.6	51.8
	3	2	9	22.2	40.8
	1	3	10	180	0
	2	3	10	180	0
	3	3	10	142.4	416
dPGS	1	1	11	14.6	18.7
	2	1	11	11.2	11.3
	3	1	11	60.6	160.8
	1	2	12	17.7	27
	2	2	12	23.8	45.8
	3	2	12	25.6	51.6
	1	3	13	14	17.2
	3	3	13	26.1	53.3
	2	3	13	23	43.5
	1	4	14	5.5	3
	2	4	14	8.1	6
	3	4	14	9.8	8.8
dPG-PTX	1	1	15	6.4	4
	2	1	15	20.9	36.7
	3	1	15	19.6	32.8
	1	2	16	17.3	25.7
	2	2	16	16.1	22.6
	3	2	16	10.3	9.6
	1	3	17	14.4	18.3
	2	3	17	21.1	37.4
	3	3	17	14.8	19.2
dPG-PTX+TSP-1 PM	1	1	18	12.7	14.3
	2	1	18	6	3.5
	3	1	18	14.8	19.1
	1	2	19	11.1	11
	2	2	19	20.2	34.8
	3	2	19	20.1	34.3
	1	3	20	20.1	34.4
	2	3	20	18.4	29.1
	3	3	20	17.2	25.3
	1	4	21	12.7	14.3
	2	4	21	22.6	41.9
	3	4	21	19.3	31.8
dPG	1	1	22	22.7	42.5
	2	1	22	24.8	48.9
	3	1	22	33.1	74.9
	1	2	23	18	27.9
	2	2	23	13.1	15.1
	3	2	23	28.7	61.2
	1	3	24	17.9	27.6
	2	3	24	18.4	28.9
	3	3	24	15.9	21.8
	1	4	25	6.7	4.3
	2	4	25	14.7	19
	3	4	25	7.5	5.3
Saline	1	1	26	4.3	1.9
	2	1	26	15.5	21
	3	1	26	38.6	92.2
	1	2	27	15.9	22.1
	2	2	27	22.7	42.5
	3	2	27	22.9	43.2
TMZ	1	1	28	30.2	65.8
	2	1	28	21.8	39.5
	3	1	28	27	55.8
	1	2	29	5.7	3.2
	2	2	29	8.9	7.3
	3	2	29	23.4	44.7
	1	3	30	19.4	32.4
	2	3	30	41.2	99.9
	3	3	30	71.3	193.6
	1	4	31	8.5	6.7
	2	4	31	19.3	31.8
	3	4	31	20.2	34.6
